# Supplementary material for: SoupX removes ambient RNA contamination from droplet-based single-cell RNA sequencing data
Source: Gigascience. 2020 Dec 26;9(12):giaa151. doi: 10.1093/gigascience/giaa151 (PMC7763177; doi:10.1093/gigascience/giaa151)
Supplement: giaa151_Supplemental_Figures_and_Tables [file giaa151_supplemental_figures_and_tables.zip]

Archive with 12 entries (12 files):
- FigureS1.pdf
- FigureS10.pdf
- FigureS2.pdf
- FigureS3.pdf
- FigureS4.pdf
- FigureS5.pdf
- FigureS6.pdf
- FigureS7.pdf
- FigureS8.pdf
- FigureS9.pdf
- giaa151-supp.pdf
- SupplementaryTables.xlsx
