# Supplementary material for: SoupX removes ambient RNA contamination from droplet-based single-cell RNA sequencing data
Source: Gigascience. 2020 Dec 26;9(12):giaa151. doi: 10.1093/gigascience/giaa151 (PMC7763177; doi:10.1093/gigascience/giaa151)
Supplement: giaa151_Supplemental_Figures_and_Tables [file giaa151_supplemental_figures_and_tables.zip › SupplementaryTables.xlsx]

## Sheet: TableS1 - Sample Manifest
Dataset	Name	Platform	Number of Channels	Sample type	Reference
SpeciesMix	10X	10X	1	Human and Mouse cell lines	[2]
SpeciesMix	DropSeq	DropSeq	1	Human and Mouse cell lines	[14]
PBMC	PBMC	10X	1	Peripheral blood mononuclear cells	[2]
KidneyTumour	Wilms1	10X	6	Wilms' tumour	[15]
KidneyTumour	Wilms2	10X	3	Wilms' tumour	[15]
KidneyTumour	Wilms3	10X	3	Wilms' tumour	[15]
KidneyTumour	PapRCC	10X	2	Papillary cell renal cell carcinoma	[15]
KidneyTumour	RCC1	10X	4	Clear cell renal cell carcinoma	[15]
KidneyTumour	RCC2	10X	4	Clear cell renal cell carcinoma	[15]
KidneyTumour	VHL_RCC	10X	2	Clear cell renal cell carcinoma	[15]
FetalLiver	FetalLiver	10X	40	Human fetal liver	[16]

## Sheet: TableS2 - Background Correlatio
Dataset	Sample	Correlation
SpeciesMix	10X	0.94
SpeciesMix	DropSeq	0.92
PBMC	PBMC	0.96
KidneyTumour	Wilms3_Kid_T_ldc_1_1	0.92
KidneyTumour	Wilms3_Kid_T_ldc_1_2	0.93
KidneyTumour	Wilms3_Kid_T_ldc_1_3	0.93
KidneyTumour	Wilms2_Kid_T_ldc_1_1	0.73
KidneyTumour	Wilms2_Kid_T_ldc_1_2	0.73
KidneyTumour	Wilms2_Kid_T_ldc_1_3	0.77
KidneyTumour	Wilms1_Kid_R_ldc_1_1	0.75
KidneyTumour	Wilms1_Kid_R_ldc_1_2	0.74
KidneyTumour	Wilms1_Kid_R_ldc_1_3	0.85
KidneyTumour	Wilms1_Kid_T_ldc_1_1	0.84
KidneyTumour	Wilms1_Kid_T_ldc_1_2	0.86
KidneyTumour	Wilms1_Kid_T_ldc_1_3	0.84
KidneyTumour	VHL_Kid_T_ldc_1_1	0.82
KidneyTumour	VHL_Kid_T_ldc_1_2	0.81
KidneyTumour	RCC2_Kid_T_ldc_1_1	0.81
KidneyTumour	RCC2_Kid_T_ldc_1_2	0.84
KidneyTumour	RCC2_Kid_T_ldc_2_1	0.89
KidneyTumour	RCC2_Kid_T_ldc_2_2	0.89
KidneyTumour	RCC1_Kid_T_ldc_1_1	0.86
KidneyTumour	RCC1_Kid_T_ldc_1_2	0.84
KidneyTumour	RCC1_Kid_T_ldc_2_1	0.87
KidneyTumour	RCC1_Kid_T_ldc_2_2	0.87
KidneyTumour	pRCC_Kid_T_ldc_1_1	0.94
KidneyTumour	pRCC_Kid_T_ldc_1_2	0.94
